# Supplementary material for: SIK2 kinase synthetic lethality is driven by spindle assembly defects in FANCA‐deficient cells
Source: Mol Oncol. 2021 Jun 28;16(4):860–84. doi: 10.1002/1878-0261.13027 (PMC8847993; doi:10.1002/1878-0261.13027)
Supplement: Supplementary file 8 — Data Set S1 Supplementary Material. [file MOL2-16-860-s001.xlsx]

## Sheet: shRNA clone IDs and fold-change
					Fold change in shRNA clone copy number
					Replicate
Gene	Gene ID	shRNA clone identification	Gene Description	z_score	1	2	3	4
ABL2	NM_005158	TRCN0000002031	v-abl Abelson murine leukemia viral oncogene homolog 2	-3.94773	0.206387	0.122312	0.0390646	0.023151
ACVR2B	NM_001106	TRCN0000000448	activin A receptor, type IIB	-1.57004	0.0272235	0.0588039	0.0186166	0.0402126
ALPK2	NM_052947	TRCN0000230559	alpha-kinase 2	-1.6653	0.0900304	0.117286	0.0549702	0.0716115
ATR	NM_001184	TRCN0000039615	ataxia telangiectasia and Rad3 related	-1.67746	0.0136769	0.0194587	0.010856	0.0154453
BMX	NM_001721	TRCN0000194950	BMX non-receptor tyrosine kinase	-1.18183	0.00891414	0.0364852	0.00928893	0.0380192
BRAF	NM_004333	TRCN0000006290	v-raf murine sarcoma viral oncogene homolog B1	-3.01141	0.0196233	0.0391548	0.099047	0.19763
BTK	NM_000061	TRCN0000231465	Bruton agammaglobulinemia tyrosine kinase	-1.64913	0.0314117	0.0372254	0.143844	0.170466
BUB1	NM_004336	TRCN0000010308	budding uninhibited by benzimidazoles 1 homolog (yeast)	-1.71466	0.016619	0.0227709	0.0108236	0.0148302
BUB1B	NM_001211	TRCN0000000463	budding uninhibited by benzimidazoles 1 homolog beta (yeast)	-2.05287	0.0150763	0.0259765	0.131082	0.225854
CAMK4	NM_001744	TRCN0000000579	calcium/calmodulin-dependent protein kinase IV	-1.72466	0.0128039	0.0158435	0.0813042	0.100606
CAMKV	NM_024046	TRCN0000196494	CaM kinase-like vesicle-associated	-1.51676	0.0974477	0.185232	0.0165275	0.0314161
CDC42BPB	NM_006035	TRCN0000194904	CDC42 binding protein kinase beta (DMPK-like)	-2.01119	0.00851904	0.00795029	0.154925	0.144581
CDC42BPG	XM_290516	TRCN0000021470	CDC42 binding protein kinase gamma (DMPK-like)	-1.50789	0.0989646	0.13	0.127033	0.166871
CDC7	NM_003503	TRCN0000003172	cell division cycle 7 homolog (S. cerevisiae)	-2.30945	0.157637	0.127262	0.12675	0.102327
CDK10	NM_003674	TRCN0000000689	cyclin-dependent kinase 10	-14.9913	0.0374472	0.0158945	0.0426799	0.0181156
CDK12	NM_016507	TRCN0000237813	cyclin-dependent kinase 12	-4.0729	0.178911	0.101207	0.134602	0.0761417
CDK17	NM_002595	TRCN0000006244	cyclin-dependent kinase 17	-1.52335	0.0535293	0.184523	0.0261469	0.0901317
CDK2	NM_001798	TRCN0000194868	cyclin-dependent kinase 2	-1.53821	0.00898889	0.0151163	0.0140502	0.0236277
CDK4	NM_000075	TRCN0000196698	cyclin-dependent kinase 4	-1.70756	0.0320456	0.0424695	0.0344365	0.0456381
CDK6	NM_001259	TRCN0000199114	cyclin-dependent kinase 6	-4.98676	0.0444552	0.0246597	0.0184573	0.0102385
CDKL3	NM_016508	TRCN0000195206	cyclin-dependent kinase-like 3	-14.702	0.0421934	0.0172056	0.115832	0.0472338
CDKL4	XM_293029	TRCN0000021521	cyclin-dependent kinase-like 4	-1.96848	0.0328559	0.0353795	0.0341036	0.0367231
CHEK1	NM_001274	TRCN0000039855	CHK1 checkpoint homolog (S. pombe)	-2.30026	0.0818832	0.0692503	0.0872652	0.0738019
CLK2	NM_003993	TRCN0000195230	CDC-like kinase 2	-1.91993	0.180191	0.188044	0.0302963	0.0316166
CSNK1A1	NM_001892	TRCN0000196287	casein kinase 1, alpha 1	-2.96728	0.13255	0.0932398	0.0591151	0.0415835
CSNK1G2	NM_001319	TRCN0000038669	casein kinase 1, gamma 2	-16.5337	0.0493009	0.0196951	0.109089	0.0435797
CSNK1G3	NM_004384	TRCN0000000809	casein kinase 1, gamma 3	-1.44725	0.0167823	0.0847343	0.00498976	0.0251934
DCLK1	NM_004734	TRCN0000233486	doublecortin-like kinase 1	-1.81295	0.0163966	0.0168984	0.166855	0.171962
EIF2AK1	NM_014413	TRCN0000010229	eukaryotic translation initiation factor 2-alpha kinase 1	-1.56495	0.0320561	0.048755	0.0458285	0.0697018
EPHB2	NM_004442	TRCN0000199673	EPH receptor B2	-2.0369	0.0395511	0.0342225	0.201094	0.174001
EPHB3	NM_004443	TRCN0000006430	EPH receptor B3	-6.57208	0.063326	0.0314774	0.0648716	0.0322456
FGFR1	NM_000604	TRCN0000121103	fibroblast growth factor receptor 1	-2.02392	0.185271	0.167804	0.120524	0.109161
FGFR3	NM_000142	TRCN0000000373	fibroblast growth factor receptor 3	-1.20345	0.0303588	0.0975709	0.0338286	0.108723
FLT1	NM_002019	TRCN0000230835	fms-related tyrosine kinase 1 (vascular endothelial growth factor/vascular permeability factor receptor)	-2.5007	0.0884274	0.0710184	0.0748346	0.0601017
FLT4	NM_002020	TRCN0000199905	fms-related tyrosine kinase 4	-1.27315	0.0318593	0.0828905	0.0332908	0.0866148
FRK	NM_002031	TRCN0000010095	fyn-related kinase	-2.47795	0.171508	0.126738	0.0265951	0.0196528
IKBKG	NM_003639	TRCN0000022146	inhibitor of kappa light polypeptide gene enhancer in B-cells, kinase gamma	-1.66656	0.0622279	0.084206	0.0235322	0.0318435
ILK	NM_004517	TRCN0000199863	integrin-linked kinase	-1.82013	0.166969	0.159635	0.169146	0.161716
JAK2	NM_004972	TRCN0000003179	Janus kinase 2	-35.917	0.0719111	0.027267	0.0922047	0.0349619
KALRN	NM_003947	TRCN0000234366	kalirin, RhoGEF kinase	-9.60747	0.146931	0.0498837	0.202259	0.0686681
LMTK2	NM_014916	TRCN0000010635	lemur tyrosine kinase 2	-1.4042	0.0747243	0.122165	0.101274	0.16557
MAP3K11	NM_002419	TRCN0000021566	mitogen-activated protein kinase kinase kinase 11	-1.53905	0.0541376	0.0673101	0.170564	0.212065
MAPK9	NM_139069	TRCN0000194759	mitogen-activated protein kinase 9	-4.25225	0.0876667	0.0517854	0.0194643	0.0114977
NTRK3	NM_002530	TRCN0000002310	neurotrophic tyrosine kinase, receptor, type 3	-4.59491	0.12496	0.0704679	0.0247967	0.0139834
PAK6	NM_020168	TRCN0000001747	p21 protein (Cdc42/Rac)-activated kinase 6	-2.63591	0.0135633	0.00957701	0.149065	0.105254
PDK1	NM_002610	TRCN0000196891	pyruvate dehydrogenase kinase, isozyme 1	-1.26479	0.0118314	0.0343023	0.0173375	0.0502657
PDPK1	NM_002613	TRCN0000234795	3-phosphoinositide dependent protein kinase-1	-1.25922	0.0502435	0.143138	0.00679621	0.0193616
PIM1	NM_002648	TRCN0000197188	pim-1 oncogene	-2.25604	0.0432373	0.0320003	0.206503	0.152835
PKMYT1	NM_004203	TRCN0000199190	protein kinase, membrane associated tyrosine/threonine 1	-1.12129	0.0047263	0.0284636	0.00646409	0.0389292
PLK1	NM_005030	TRCN0000121325	polo-like kinase 1	-2.00749	0.158804	0.150501	0.0904972	0.0857659
PLK3	NM_004073	TRCN0000000762	polo-like kinase 3	-2.16578	0.0251294	0.024186	0.0490986	0.0472555
PRKAR1B	NM_002735	TRCN0000052563	protein kinase, cAMP-dependent, regulatory, type I, beta	-2.64702	0.017306	0.0131735	0.109601	0.0834292
PRKAR2A	NM_004157	TRCN0000037805	protein kinase, cAMP-dependent, regulatory, type II, alpha	-2.38369	0.0392709	0.13913	0.0409466	0.145067
PRKCA	NM_002737	TRCN0000001693	protein kinase C, alpha	-1.67904	0.23225	0.131255	0.207691	0.117375
PRKCB	NM_002738	TRCN0000003116	protein kinase C, beta	-1.94545	0.0307933	0.0334447	0.0492731	0.0535157
PRKCZ	NM_002744	TRCN0000001219	protein kinase C, zeta	-1.73515	0.0306702	0.0343023	0.137827	0.154148
PRKD2	NM_016457	TRCN0000001947	protein kinase D2	-2.33333	0.0824171	0.147247	0.0962249	0.171916
PRKD3	NM_005813	TRCN0000001415	protein kinase D3	-1.81883	0.0344017	0.0397721	0.0412457	0.0476845
PRKX	NM_005044	TRCN0000010652	protein kinase, X-linked	-1.90931	0.126171	0.138312	0.0146572	0.0160675
PTK7	NM_002821	TRCN0000006434	PTK7 protein tyrosine kinase 7	-2.88744	0.0410699	0.0300627	0.0401219	0.0293687
RIPK4	NM_020639	TRCN0000007134	receptor-interacting serine-threonine kinase 4	-2.09648	0.0528456	0.0853083	0.0586657	0.0947036
RPS6KA2	NM_021135	TRCN0000006352	ribosomal protein S6 kinase, 90kDa, polypeptide 2	-2.55716	0.098757	0.0792764	0.0267993	0.0215129
RPS6KA3	NM_004586	TRCN0000194921	ribosomal protein S6 kinase, 90kDa, polypeptide 3	-4.90649	0.0624119	0.0309315	0.0579227	0.0287067
RPS6KA4	NM_003942	TRCN0000199015	ribosomal protein S6 kinase, 90kDa, polypeptide 4	-1.97095	0.124824	0.105963	0.222545	0.18892
RPS6KA5	NM_004755	TRCN0000196345	ribosomal protein S6 kinase, 90kDa, polypeptide 5	-1.45383	0.0522228	0.0440352	0.206926	0.174484
SCYL1	NM_020680	TRCN0000199884	SCY1-like 1 (S. cerevisiae)	-1.60625	0.154357	0.209393	0.0335098	0.0454577
SGK2	NM_170693	TRCN0000199990	serum/glucocorticoid regulated kinase 2	-2.08585	0.113689	0.0985739	0.158664	0.137569
SIK2	NM_015191	TRCN0000037495	salt-inducible kinase 2	-1.529	0.0344987	0.0559076	0.0264805	0.0429134
SIK3	NM_025164	TRCN0000037450	SIK family kinase 3	-1.5364	0.11108	0.00552805	0.151923	0.00756063
SRPK3	NM_014370	TRCN0000199585	SRSF protein kinase 3	-2.25121	0.180535	0.139595	0.186166	0.143949
STK11	NM_000455	TRCN0000000409	serine/threonine kinase 11	-1.4629	0.0881118	0.127618	0.117244	0.169812
STK17B	NM_004226	TRCN0000194872	serine/threonine kinase 17b	-2.94106	0.0503946	0.110674	0.0314675	0.0691073
STK24	NM_003576	TRCN0000000645	serine/threonine kinase 24	-2.10569	0.0433101	0.0363671	0.187375	0.157337
STK25	NM_006374	TRCN0000006271	serine/threonine kinase 25	-2.0501	0.140546	0.128504	0.0929007	0.0849413
SYK	NM_003177	TRCN0000196401	spleen tyrosine kinase	-8.7329	0.189721	0.0868694	0.0518957	0.023762
TEK	NM_000459	TRCN0000000416	TEK tyrosine kinase, endothelial	-2.39509	0.196141	0.142418	0.200067	0.145269
TESK1	NM_006285	TRCN0000244954	testis-specific kinase 1	-2.27148	0.120157	0.093277	0.194609	0.151074
TGFBR2	NM_003242	TRCN0000040010	transforming growth factor, beta receptor II (70/80kDa)	-2.66902	0.0340294	0.0246976	0.149597	0.108574
TNIK	NM_015028	TRCN0000234731	TRAF2 and NCK interacting kinase	-1.40044	0.0143794	0.0872721	0.0155261	0.0942321
TSSK1B	NM_032028	TRCN0000037464	testis-specific serine kinase 1B	-1.37693	0.0784786	0.148887	0.0469022	0.088981
TSSK6	NM_032037	TRCN0000037462	testis-specific serine kinase 6	-2.4033	0.166054	0.184259	0.133975	0.148663
TTBK1	XM_166453	TRCN0000037536	tau tubulin kinase 1	-2.26316	0.0130062	0.0414283	0.0607062	0.193366
TTK	NM_003318	TRCN0000006358	TTK protein kinase	-1.16267	0.156322	0.00508941	0.152714	0.00497194
TYRO3	NM_006293	TRCN0000199533	TYRO3 protein tyrosine kinase	-1.555	0.0946396	0.123488	0.116853	0.152473
WEE1	NM_003390	TRCN0000226426	WEE1 homolog (S. pombe)	-4.81579	0.134723	0.0715562	0.134474	0.0714241
ZAK	NM_016653	TRCN0000003268	sterile alpha motif and leucine zipper containing kinase AZK	-1.78551	0.0230398	0.0290036	0.0209538	0.0263777
ZAP70	NM_001079	TRCN0000199777	zeta-chain (TCR) associated protein kinase 70kDa	-1.72779	0.170534	0.17635	0.154697	0.159974

## Sheet: Pathway analysis
GO ID	Node	p value	FDR	Intersctions	Genes
	Protein signaling cascade
GO:0032147	activation of protein kinase activity	8.3265e-10	9.07954	17	ACVR2B,BRAF,IKBKG,JAK2,MAP3K11,NTRK3,PAK6,PDPK1,PRKAR1B,PRKAR2A,PRKCZ,STK11,STK24,STK25,SYK,TGFBR2,TNIK
GO:0007166	cell surface receptor signaling pathway	4.53867e-07	6.34307	41	ACVR2B,ALPK2,BRAF,BTK,CDK4,CDK6,CSNK1A1,CSNK1G2,CSNK1G3,EPHB2,EPHB3,FGFR1,FGFR3,FLT1,FLT4,FRK,IKBKG,ILK,JAK2,KALRN,LMTK2,MAPK9,NTRK3,PDPK1,PIM1,PRKCA,PRKCB,PRKCZ,PRKD2,PTK7,RPS6KA4,RPS6KA5,SIK2,STK11,SYK,TEK,TGFBR2,TNIK,TTK,TYRO3,ZAP70
GO:0070887	cellular response to chemical stimulus	0.00627393	2.20246	35	ABL2,ACVR2B,BRAF,BTK,CDK2,CDK4,FGFR1,FGFR3,FLT1,FLT4,IKBKG,ILK,JAK2,MAPK9,NTRK3,PDK1,PDPK1,PIM1,PLK3,PRKAR1B,PRKAR2A,PRKCA,PRKCB,PRKCZ,PRKD2,PTK7,RPS6KA2,RPS6KA4,RPS6KA5,SIK2,STK11,STK24,STK25,SYK,TGFBR2
GO:1901701	cellular response to oxygen-containing compound	0.0407798	1.38955	18	ABL2,BTK,CDK2,CDK4,JAK2,MAPK9,NTRK3,PDPK1,PIM1,PRKAR1B,PRKAR2A,PRKCA,PRKCB,PRKCZ,PTK7,RPS6KA2,SIK2,STK25
GO:0000165	MAPK cascade	5.13137e-06	5.28977	21	BRAF,CDK10,CDK12,EPHB2,FGFR1,FGFR3,FLT1,FLT4,IKBKG,ILK,JAK2,MAP3K11,MAPK9,NTRK3,PRKCA,PRKCZ,PRKD2,STK25,SYK,TEK,TNIK
GO:0043085	positive regulation of catalytic activity	1.33247e-10	9.87534	32	ABL2,ACVR2B,BRAF,EPHB2,EPHB3,FGFR1,FGFR3,FLT1,FLT4,IKBKG,ILK,JAK2,KALRN,LMTK2,MAP3K11,NTRK3,PAK6,PDPK1,PLK1,PRKAR1B,PRKAR2A,PRKCZ,PRKD2,STK11,STK24,STK25,SYK,TEK,TGFBR2,TNIK,TTBK1,TYRO3
GO:0032270	positive regulation of cellular protein metabolic process	1.07361e-11	10.9692	35	ACVR2B,BRAF,CDK10,CDK4,CSNK1A1,FGFR1,FGFR3,FLT1,FLT4,IKBKG,ILK,JAK2,MAP3K11,MAPK9,NTRK3,PAK6,PDPK1,PLK1,PLK3,PRKAR1B,PRKAR2A,PRKCA,PRKCZ,PRKD2,RPS6KA4,RPS6KA5,STK11,STK24,STK25,SYK,TEK,TGFBR2,TNIK,TTBK1,TTK
GO:1902533	positive regulation of intracellular signal transduction	6.43583e-06	5.1914	22	ATR,BRAF,CDK10,FGFR1,FGFR3,FLT1,FLT4,IKBKG,ILK,JAK2,MAP3K11,NTRK3,PRKCA,PRKCB,PRKCZ,PRKD2,SIK3,STK25,SYK,TEK,TNIK,ZAP70
GO:0043406	positive regulation of MAP kinase activity	0.00109829	2.95928	10	BRAF,FGFR1,FLT1,IKBKG,ILK,JAK2,MAP3K11,NTRK3,SYK,TNIK
GO:0043410	positive regulation of MAPK cascade	2.56065e-07	6.59165	18	BRAF,CDK10,FGFR1,FGFR3,FLT1,FLT4,IKBKG,ILK,JAK2,MAP3K11,NTRK3,PRKCA,PRKCZ,PRKD2,STK25,SYK,TEK,TNIK
GO:0044093	positive regulation of molecular function	8.16617e-13	12.088	38	ABL2,ACVR2B,BRAF,BTK,EPHB2,EPHB3,FGFR1,FGFR3,FLT1,FLT4,IKBKG,ILK,JAK2,KALRN,LMTK2,MAP3K11,NTRK3,PAK6,PDPK1,PLK1,PRKAR1B,PRKAR2A,PRKCB,PRKCZ,PRKD2,RIPK4,RPS6KA4,RPS6KA5,SGK2,STK11,STK24,STK25,SYK,TEK,TGFBR2,TNIK,TTBK1,TYRO3
GO:0051173	positive regulation of nitrogen compound metabolic process	3.85612e-08	7.41385	43	ACVR2B,ATR,BRAF,CAMK4,CDK10,CDK12,CDK2,CDK4,CHEK1,CSNK1A1,FGFR1,FGFR3,FLT1,FLT4,IKBKG,ILK,JAK2,MAP3K11,MAPK9,NTRK3,PAK6,PDPK1,PIM1,PLK1,PLK3,PRKAR1B,PRKAR2A,PRKCA,PRKCB,PRKCZ,PRKD2,RPS6KA3,RPS6KA4,RPS6KA5,STK11,STK24,STK25,SYK,TEK,TGFBR2,TNIK,TTBK1,TTK
GO:0045937	positive regulation of phosphate metabolic process	3.243e-16	15.4891	35	ACVR2B,BRAF,CDK10,EPHB2,EPHB3,FGFR1,FGFR3,FLT1,FLT4,IKBKG,ILK,JAK2,LMTK2,MAP3K11,NTRK3,PAK6,PDPK1,PLK1,PRKAR1B,PRKAR2A,PRKCA,PRKCZ,PRKD2,RPS6KA4,RPS6KA5,STK11,STK24,STK25,SYK,TEK,TGFBR2,TNIK,TTBK1,TTK,TYRO3
GO:0010562	positive regulation of phosphorus metabolic process	3.243e-16	15.4891	35	ACVR2B,BRAF,CDK10,EPHB2,EPHB3,FGFR1,FGFR3,FLT1,FLT4,IKBKG,ILK,JAK2,LMTK2,MAP3K11,NTRK3,PAK6,PDPK1,PLK1,PRKAR1B,PRKAR2A,PRKCA,PRKCZ,PRKD2,RPS6KA4,RPS6KA5,STK11,STK24,STK25,SYK,TEK,TGFBR2,TNIK,TTBK1,TTK,TYRO3
GO:0042327	positive regulation of phosphorylation	4.51224e-17	16.3456	35	ACVR2B,BRAF,CDK10,EPHB2,EPHB3,FGFR1,FGFR3,FLT1,FLT4,IKBKG,ILK,JAK2,LMTK2,MAP3K11,NTRK3,PAK6,PDPK1,PLK1,PRKAR1B,PRKAR2A,PRKCA,PRKCZ,PRKD2,RPS6KA4,RPS6KA5,STK11,STK24,STK25,SYK,TEK,TGFBR2,TNIK,TTBK1,TTK,TYRO3
GO:0045860	positive regulation of protein kinase activity	1.43981e-10	9.84169	21	ACVR2B,BRAF,FGFR1,FLT1,IKBKG,ILK,JAK2,MAP3K11,NTRK3,PAK6,PDPK1,PRKAR1B,PRKAR2A,PRKCZ,STK11,STK24,STK25,SYK,TGFBR2,TNIK,TTBK1
GO:0051247	positive regulation of protein metabolic process	7.47866e-11	10.1262	35	ACVR2B,BRAF,CDK10,CDK4,CSNK1A1,FGFR1,FGFR3,FLT1,FLT4,IKBKG,ILK,JAK2,MAP3K11,MAPK9,NTRK3,PAK6,PDPK1,PLK1,PLK3,PRKAR1B,PRKAR2A,PRKCA,PRKCZ,PRKD2,RPS6KA4,RPS6KA5,STK11,STK24,STK25,SYK,TEK,TGFBR2,TNIK,TTBK1,TTK
GO:0031401	positive regulation of protein modification process	1.81058e-12	11.7422	32	ACVR2B,BRAF,CDK10,FGFR1,FGFR3,FLT1,FLT4,IKBKG,ILK,JAK2,MAP3K11,MAPK9,NTRK3,PAK6,PDPK1,PLK1,PRKAR1B,PRKAR2A,PRKCA,PRKCZ,PRKD2,RPS6KA4,RPS6KA5,STK11,STK24,STK25,SYK,TEK,TGFBR2,TNIK,TTBK1,TTK
GO:0001934	positive regulation of protein phosphorylation	5.82781e-14	13.2345	31	ACVR2B,BRAF,CDK10,FGFR1,FGFR3,FLT1,FLT4,IKBKG,ILK,JAK2,MAP3K11,NTRK3,PAK6,PDPK1,PLK1,PRKAR1B,PRKAR2A,PRKCA,PRKCZ,PRKD2,RPS6KA4,RPS6KA5,STK11,STK24,STK25,SYK,TEK,TGFBR2,TNIK,TTBK1,TTK
GO:0071902	positive regulation of protein serine/threonine kinase activity	0.011145	1.95292	10	BRAF,FGFR1,FLT1,IKBKG,ILK,JAK2,MAP3K11,NTRK3,SYK,TNIK
GO:0048584	positive regulation of response to stimulus	1.63573e-07	6.78629	37	ACVR2B,ATR,BRAF,BTK,CDK10,CSNK1G2,CSNK1G3,EPHB2,FGFR1,FGFR3,FLT1,FLT4,IKBKG,ILK,JAK2,MAP3K11,MAPK9,NTRK3,PDPK1,PRKCA,PRKCB,PRKCZ,PRKD2,PTK7,RPS6KA3,RPS6KA5,SIK3,STK11,STK25,SYK,TEK,TGFBR2,TNIK,TTBK1,TTK,TYRO3,ZAP70
GO:0009967	positive regulation of signal transduction	3.90265e-07	6.40864	30	ACVR2B,ATR,BRAF,CDK10,CSNK1G2,CSNK1G3,EPHB2,FGFR1,FGFR3,FLT1,FLT4,IKBKG,ILK,JAK2,MAP3K11,MAPK9,NTRK3,PRKCA,PRKCB,PRKCZ,PRKD2,PTK7,SIK3,STK11,STK25,SYK,TEK,TNIK,TTK,ZAP70
GO:0023056	positive regulation of signaling	3.78069e-06	5.42243	30	ACVR2B,ATR,BRAF,CDK10,CSNK1G2,CSNK1G3,EPHB2,FGFR1,FGFR3,FLT1,FLT4,IKBKG,ILK,JAK2,MAP3K11,MAPK9,NTRK3,PRKCA,PRKCB,PRKCZ,PRKD2,PTK7,SIK3,STK11,STK25,SYK,TEK,TNIK,TTK,ZAP70
GO:0051347	positive regulation of transferase activity	1.09852e-16	15.9592	29	ACVR2B,BRAF,EPHB2,EPHB3,FGFR1,FGFR3,FLT1,FLT4,IKBKG,ILK,JAK2,LMTK2,MAP3K11,NTRK3,PAK6,PDPK1,PLK1,PRKAR1B,PRKAR2A,PRKCZ,STK11,STK24,STK25,SYK,TEK,TGFBR2,TNIK,TTBK1,TYRO3
GO:0050790	regulation of catalytic activity	4.75525e-09	8.32283	38	ABL2,ACVR2B,BRAF,CDK12,CDK4,EPHB2,EPHB3,FGFR1,FGFR3,FLT1,FLT4,IKBKG,ILK,JAK2,KALRN,LMTK2,MAP3K11,NTRK3,PAK6,PDK1,PDPK1,PKMYT1,PLK1,PRKAR1B,PRKAR2A,PRKCZ,PRKD2,RPS6KA3,STK11,STK24,STK25,SYK,TEK,TESK1,TGFBR2,TNIK,TTBK1,TYRO3
GO:0070372	regulation of ERK1 and ERK2 cascade	0.0314233	1.50275	9	BRAF,EPHB2,FGFR3,FLT4,PRKCA,PRKCZ,PRKD2,SYK,TEK
GO:1902531	regulation of intracellular signal transduction	5.26811e-07	6.27834	31	ABL2,ATR,BRAF,CDK10,CDK12,CDK2,CHEK1,EPHB2,FGFR1,FGFR3,FLT1,FLT4,IKBKG,ILK,JAK2,KALRN,MAP3K11,NTRK3,PDPK1,PLK3,PRKCA,PRKCB,PRKCZ,PRKD2,SIK3,STK11,STK25,SYK,TEK,TNIK,ZAP70
GO:0043549	regulation of kinase activity	1.26005e-17	16.8996	33	ACVR2B,BRAF,CDK12,CDK4,EPHB2,EPHB3,FGFR1,FGFR3,FLT1,FLT4,IKBKG,ILK,JAK2,LMTK2,MAP3K11,NTRK3,PAK6,PDPK1,PKMYT1,PLK1,PRKAR1B,PRKAR2A,PRKCZ,STK11,STK24,STK25,SYK,TEK,TESK1,TGFBR2,TNIK,TTBK1,TYRO3
GO:0043405	regulation of MAP kinase activity	0.000182047	3.73982	12	BRAF,CDK12,EPHB2,FGFR1,FLT1,IKBKG,ILK,JAK2,MAP3K11,NTRK3,SYK,TNIK
GO:0043408	regulation of MAPK cascade	7.25084e-07	6.13961	20	BRAF,CDK10,CDK12,EPHB2,FGFR1,FGFR3,FLT1,FLT4,IKBKG,ILK,JAK2,MAP3K11,NTRK3,PRKCA,PRKCZ,PRKD2,STK25,SYK,TEK,TNIK
GO:0019220	regulation of phosphate metabolic process	3.85998e-15	14.4134	41	ACVR2B,BRAF,CDK10,CDK12,CDK4,EIF2AK1,EPHB2,EPHB3,FGFR1,FGFR3,FLT1,FLT4,IKBKG,ILK,JAK2,LMTK2,MAP3K11,NTRK3,PAK6,PDK1,PDPK1,PKMYT1,PLK1,PRKAR1B,PRKAR2A,PRKCA,PRKCZ,PRKD2,RPS6KA4,RPS6KA5,STK11,STK24,STK25,SYK,TEK,TESK1,TGFBR2,TNIK,TTBK1,TTK,TYRO3
GO:0051174	regulation of phosphorus metabolic process	3.93615e-15	14.4049	41	ACVR2B,BRAF,CDK10,CDK12,CDK4,EIF2AK1,EPHB2,EPHB3,FGFR1,FGFR3,FLT1,FLT4,IKBKG,ILK,JAK2,LMTK2,MAP3K11,NTRK3,PAK6,PDK1,PDPK1,PKMYT1,PLK1,PRKAR1B,PRKAR2A,PRKCA,PRKCZ,PRKD2,RPS6KA4,RPS6KA5,STK11,STK24,STK25,SYK,TEK,TESK1,TGFBR2,TNIK,TTBK1,TTK,TYRO3
GO:0042325	regulation of phosphorylation	5.32431e-16	15.2737	40	ACVR2B,BRAF,CDK10,CDK12,CDK4,EIF2AK1,EPHB2,EPHB3,FGFR1,FGFR3,FLT1,FLT4,IKBKG,ILK,JAK2,LMTK2,MAP3K11,NTRK3,PAK6,PDPK1,PKMYT1,PLK1,PRKAR1B,PRKAR2A,PRKCA,PRKCZ,PRKD2,RPS6KA4,RPS6KA5,STK11,STK24,STK25,SYK,TEK,TESK1,TGFBR2,TNIK,TTBK1,TTK,TYRO3
GO:0045859	regulation of protein kinase activity	7.02608e-13	12.1533	27	ACVR2B,BRAF,CDK12,CDK4,EPHB2,FGFR1,FLT1,IKBKG,ILK,JAK2,MAP3K11,NTRK3,PAK6,PDPK1,PKMYT1,PLK1,PRKAR1B,PRKAR2A,PRKCZ,STK11,STK24,STK25,SYK,TESK1,TGFBR2,TNIK,TTBK1
GO:0031399	regulation of protein modification process	8.62788e-14	13.0641	40	ACVR2B,BRAF,CDK10,CDK12,CDK4,CHEK1,EIF2AK1,EPHB2,FGFR1,FGFR3,FLT1,FLT4,IKBKG,ILK,JAK2,LMTK2,MAP3K11,MAPK9,NTRK3,PAK6,PDPK1,PKMYT1,PLK1,PRKAR1B,PRKAR2A,PRKCA,PRKCZ,PRKD2,RPS6KA4,RPS6KA5,STK11,STK24,STK25,SYK,TEK,TESK1,TGFBR2,TNIK,TTBK1,TTK
GO:0001932	regulation of protein phosphorylation	8.71267e-15	14.0598	37	ACVR2B,BRAF,CDK10,CDK12,CDK4,EIF2AK1,EPHB2,FGFR1,FGFR3,FLT1,FLT4,IKBKG,ILK,JAK2,MAP3K11,NTRK3,PAK6,PDPK1,PKMYT1,PLK1,PRKAR1B,PRKAR2A,PRKCA,PRKCZ,PRKD2,RPS6KA4,RPS6KA5,STK11,STK24,STK25,SYK,TEK,TESK1,TGFBR2,TNIK,TTBK1,TTK
GO:0071900	regulation of protein serine/threonine kinase activity	8.32855e-08	7.07943	18	BRAF,CDK12,CDK4,EPHB2,FGFR1,FLT1,IKBKG,ILK,JAK2,MAP3K11,NTRK3,PKMYT1,PLK1,PRKAR1B,PRKAR2A,SYK,TESK1,TNIK
GO:0009966	regulation of signal transduction	3.69756e-08	7.43208	43	ABL2,ACVR2B,ALPK2,ATR,BRAF,CDK10,CDK12,CDK2,CDK4,CHEK1,CSNK1A1,CSNK1G2,CSNK1G3,EPHB2,FGFR1,FGFR3,FLT1,FLT4,IKBKG,ILK,JAK2,KALRN,MAP3K11,MAPK9,NTRK3,PDPK1,PLK3,PRKCA,PRKCB,PRKCZ,PRKD2,PTK7,SIK2,SIK3,STK11,STK25,SYK,TEK,TGFBR2,TNIK,TTK,TYRO3,ZAP70
GO:0051338	regulation of transferase activity	3.67568e-16	15.4347	33	ACVR2B,BRAF,CDK12,CDK4,EPHB2,EPHB3,FGFR1,FGFR3,FLT1,FLT4,IKBKG,ILK,JAK2,LMTK2,MAP3K11,NTRK3,PAK6,PDPK1,PKMYT1,PLK1,PRKAR1B,PRKAR2A,PRKCZ,STK11,STK24,STK25,SYK,TEK,TESK1,TGFBR2,TNIK,TTBK1,TYRO3
GO:1901700	response to oxygen-containing compound	0.000205615	3.68695	26	ABL2,ACVR2B,BRAF,BTK,CDK2,CDK4,CLK2,JAK2,MAPK9,NTRK3,PDPK1,PIM1,PLK3,PRKAR1B,PRKAR2A,PRKCA,PRKCB,PRKCZ,PTK7,RPS6KA2,RPS6KA3,SIK2,STK24,STK25,TEK,TGFBR2
GO:0023014	signal transduction by protein phosphorylation	1.77997e-07	6.74959	23	BRAF,CDK10,CDK12,EPHB2,FGFR1,FGFR3,FLT1,FLT4,IKBKG,ILK,JAK2,MAP3K11,MAPK9,NTRK3,PAK6,PRKCA,PRKCZ,PRKD2,STK24,STK25,SYK,TEK,TNIK
	Cell mobility and wound healing
GO:0007596	blood coagulation	0.0114382	1.94164	10	EPHB2,ILK,JAK2,PDPK1,PRKAR1B,PRKAR2A,PRKCA,PRKCB,SYK,TYRO3
GO:0016477	cell migration	0.0121213	1.91645	22	BRAF,CDC42BPB,DCLK1,EPHB3,FGFR1,FLT1,FLT4,ILK,JAK2,NTRK3,PDPK1,PRKCA,PRKCZ,PRKD2,PRKX,PTK7,STK24,SYK,TEK,TGFBR2,TYRO3,ZAP70
GO:0048870	cell motility	0.00455574	2.34144	24	ABL2,BRAF,CDC42BPB,CDK6,DCLK1,EPHB3,FGFR1,FLT1,FLT4,ILK,JAK2,NTRK3,PDPK1,PRKCA,PRKCZ,PRKD2,PRKX,PTK7,STK24,SYK,TEK,TGFBR2,TYRO3,ZAP70
GO:0050817	coagulation	0.0140346	1.8528	10	EPHB2,ILK,JAK2,PDPK1,PRKAR1B,PRKAR2A,PRKCA,PRKCB,SYK,TYRO3
GO:0007599	hemostasis	0.0130067	1.88583	10	EPHB2,ILK,JAK2,PDPK1,PRKAR1B,PRKAR2A,PRKCA,PRKCB,SYK,TYRO3
GO:0051674	localization of cell	0.00455574	2.34144	24	ABL2,BRAF,CDC42BPB,CDK6,DCLK1,EPHB3,FGFR1,FLT1,FLT4,ILK,JAK2,NTRK3,PDPK1,PRKCA,PRKCZ,PRKD2,PRKX,PTK7,STK24,SYK,TEK,TGFBR2,TYRO3,ZAP70
GO:0040011	locomotion	0.00321114	2.49334	26	ABL2,BRAF,CDC42BPB,CDK6,DCLK1,EPHB2,EPHB3,FGFR1,FLT1,FLT4,ILK,JAK2,NTRK3,PDPK1,PRKCA,PRKCZ,PRKD2,PRKX,PTK7,RPS6KA5,STK24,SYK,TEK,TGFBR2,TYRO3,ZAP70
GO:0006928	movement of cell or subcellular component	0.0263104	1.57987	26	ABL2,BRAF,CDC42BPB,CDK6,DCLK1,EPHB2,EPHB3,FGFR1,FLT1,FLT4,ILK,JAK2,NTRK3,PDPK1,PRKCA,PRKCZ,PRKD2,PRKX,PTK7,RPS6KA5,STK24,SYK,TEK,TGFBR2,TYRO3,ZAP70
GO:0009611	response to wounding	0.00243495	2.61351	15	BRAF,EPHB2,ILK,JAK2,NTRK3,PDPK1,PRKAR1B,PRKAR2A,PRKCA,PRKCB,PTK7,STK24,SYK,TGFBR2,TYRO3
GO:0042060	wound healing	0.0475923	1.32246	12	EPHB2,ILK,JAK2,PDPK1,PRKAR1B,PRKAR2A,PRKCA,PRKCB,PTK7,SYK,TGFBR2,TYRO3
	Cell cycle
GO:0007049	cell cycle	2.93385e-08	7.53256	33	ATR,BUB1,CDC7,CDK10,CDK12,CDK17,BUB1B,CDK2,CDK4,CDK6,CDKL3,CDKL4,CHEK1,CSNK1A1,FGFR1,ILK,MAP3K11,PAK6,PIM1,PKMYT1,PLK1,PLK3,PRKCA,PRKCB,RPS6KA2,RPS6KA3,STK11,STK24,STK25,TNIK,TTBK1,TTK,WEE1
GO:0000075	cell cycle checkpoint	0.00229737	2.63877	9	ATR,BUB1,BUB1B,CDK2,CHEK1,PLK1,PLK3,TTK,WEE1
GO:0044770	cell cycle phase transition	0.00457758	2.33936	14	BUB1,CDC7,CDK10,BUB1B,CDK2,CDK4,CDK6,CHEK1,MAP3K11,PKMYT1,PLK1,PLK3,TTK,WEE1
GO:0022402	cell cycle process	0.0183565	1.73621	20	BUB1,CDC7,CDK10,BUB1B,CDK2,CDK4,CDK6,CHEK1,FGFR1,ILK,MAP3K11,PKMYT1,PLK1,PLK3,PRKCA,PRKCB,RPS6KA2,STK11,TTK,WEE1
GO:0000278	mitotic cell cycle	0.000308371	3.51093	20	BUB1,CDC7,CDK10,BUB1B,CDK2,CDK4,CDK6,CHEK1,FGFR1,PAK6,PKMYT1,PLK1,PLK3,PRKCA,PRKCB,STK24,STK25,TNIK,TTK,WEE1
GO:0007093	mitotic cell cycle checkpoint	0.00314775	2.502	8	BUB1,BUB1B,CDK2,CHEK1,PLK1,PLK3,TTK,WEE1
GO:0044772	mitotic cell cycle phase transition	0.0114018	1.94303	13	BUB1,CDC7,CDK10,BUB1B,CDK2,CDK4,CDK6,CHEK1,PKMYT1,PLK1,PLK3,TTK,WEE1
GO:1903047	mitotic cell cycle process	0.00993345	2.0029	16	BUB1,CDC7,CDK10,BUB1B,CDK2,CDK4,CDK6,CHEK1,FGFR1,PKMYT1,PLK1,PLK3,PRKCA,PRKCB,TTK,WEE1
GO:0045786	negative regulation of cell cycle	0.000715316	3.1455	15	ATR,BUB1,CDC7,BUB1B,CDK2,CDK4,CDK6,CHEK1,ILK,PLK1,PLK3,RPS6KA2,STK11,TTK,WEE1
GO:1901988	negative regulation of cell cycle phase transition	0.00149539	2.82525	10	BUB1,BUB1B,CDK2,CDK4,CDK6,CHEK1,PLK1,PLK3,TTK,WEE1
GO:0010948	negative regulation of cell cycle process	0.000308013	3.51143	12	BUB1,CDC7,BUB1B,CDK2,CDK4,CDK6,CHEK1,PLK1,PLK3,RPS6KA2,TTK,WEE1
GO:0045930	negative regulation of mitotic cell cycle	0.0114382	1.94164	10	BUB1,BUB1B,CDK2,CDK4,CDK6,CHEK1,PLK1,PLK3,TTK,WEE1
GO:1901991	negative regulation of mitotic cell cycle phase transition	0.00730663	2.13628	9	BUB1,BUB1B,CDK2,CDK4,CDK6,PLK1,PLK3,TTK,WEE1
GO:0051726	regulation of cell cycle	6.37436e-09	8.19556	28	ATR,BUB1,CDC7,CDK10,CDK12,CDK17,BUB1B,CDK2,CDK4,CDK6,CDKL3,CDKL4,CHEK1,FGFR1,ILK,PAK6,PKMYT1,PLK1,PLK3,PRKCA,RPS6KA2,STK11,STK24,STK25,TNIK,TTBK1,TTK,WEE1
GO:1901987	regulation of cell cycle phase transition	0.00750084	2.12489	12	BUB1,CDC7,CDK10,BUB1B,CDK2,CDK4,CDK6,CHEK1,PLK1,PLK3,TTK,WEE1
GO:0010564	regulation of cell cycle process	0.0110547	1.95645	15	BUB1,CDC7,CDK10,BUB1B,CDK2,CDK4,CDK6,CHEK1,FGFR1,PKMYT1,PLK1,PLK3,RPS6KA2,TTK,WEE1
GO:0007346	regulation of mitotic cell cycle	1.9248e-06	5.71561	19	BUB1,CDC7,CDK10,BUB1B,CDK2,CDK4,CDK6,CHEK1,FGFR1,PAK6,PKMYT1,PLK1,PLK3,PRKCA,STK24,STK25,TNIK,TTK,WEE1
GO:1901990	regulation of mitotic cell cycle phase transition	0.0209121	1.6796	11	BUB1,CDC7,CDK10,BUB1B,CDK2,CDK4,CDK6,PLK1,PLK3,TTK,WEE1
	Growth factor response
GO:0071363	cellular response to growth factor stimulus	0.0158454	1.8001	14	ACVR2B,BRAF,FGFR1,FGFR3,FLT1,FLT4,ILK,NTRK3,PDPK1,PRKCB,PRKCZ,PRKD2,STK11,TGFBR2
GO:0007167	enzyme linked receptor protein signaling pathway	8.81381e-10	9.05484	27	ACVR2B,CDK4,EPHB2,EPHB3,FGFR1,FGFR3,FLT1,FLT4,FRK,ILK,JAK2,KALRN,LMTK2,NTRK3,PDPK1,PRKCA,PRKCB,PRKCZ,PRKD2,RPS6KA5,SIK2,STK11,SYK,TEK,TGFBR2,TTK,TYRO3
GO:0090287	regulation of cellular response to growth factor stimulus	0.0298061	1.52569	9	FGFR1,FLT1,ILK,NTRK3,PDPK1,PRKCB,PRKD2,STK11,TGFBR2
GO:0070848	response to growth factor	0.0244766	1.61125	14	ACVR2B,BRAF,FGFR1,FGFR3,FLT1,FLT4,ILK,NTRK3,PDPK1,PRKCB,PRKCZ,PRKD2,STK11,TGFBR2
GO:0007169	transmembrane receptor protein tyrosine kinase signaling pathway	8.95019e-09	8.04817	22	CDK4,EPHB2,EPHB3,FGFR1,FGFR3,FLT1,FLT4,FRK,JAK2,KALRN,LMTK2,NTRK3,PDPK1,PRKCA,PRKCB,PRKCZ,PRKD2,RPS6KA5,SIK2,SYK,TEK,TYRO3
	Heamatopoiesis
GO:0048534	hematopoietic or lymphoid organ development	0.00112125	2.9503	18	BRAF,BTK,CAMK4,CDK6,EIF2AK1,EPHB3,JAK2,PIM1,PRKCA,PRKCB,PRKCZ,PRKX,STK11,SYK,TEK,TGFBR2,TYRO3,ZAP70
GO:0030097	hemopoiesis	0.00299107	2.52417	17	BRAF,BTK,CAMK4,CDK6,EIF2AK1,JAK2,PIM1,PRKCA,PRKCB,PRKCZ,PRKX,STK11,SYK,TEK,TGFBR2,TYRO3,ZAP70
GO:0002520	immune system development	0.00244781	2.61122	18	BRAF,BTK,CAMK4,CDK6,EIF2AK1,EPHB3,JAK2,PIM1,PRKCA,PRKCB,PRKCZ,PRKX,STK11,SYK,TEK,TGFBR2,TYRO3,ZAP70
GO:0002521	leukocyte differentiation	0.0184497	1.73401	12	BRAF,BTK,CAMK4,CDK6,EIF2AK1,PRKCA,PRKCZ,STK11,SYK,TGFBR2,TYRO3,ZAP70
GO:0030098	lymphocyte differentiation	0.0193459	1.71341	10	BRAF,BTK,CAMK4,CDK6,PRKCZ,STK11,SYK,TGFBR2,TYRO3,ZAP70
GO:1903706	regulation of hemopoiesis	0.0472169	1.3259	11	BRAF,BTK,CAMK4,CDK6,PIM1,PRKCA,PRKCB,PRKCZ,SYK,TGFBR2,ZAP70
GO:1902105	regulation of leukocyte differentiation	0.0186982	1.7282	9	BRAF,BTK,CAMK4,CDK6,PRKCA,PRKCZ,SYK,TGFBR2,ZAP70
GO:0045619	regulation of lymphocyte differentiation	0.046081	1.33648	7	BRAF,BTK,CAMK4,PRKCZ,SYK,TGFBR2,ZAP70
	Cell death
GO:0006915	apoptotic process	1.91887e-11	10.717	38	ABL2,ALPK2,BMX,BRAF,BTK,BUB1,BUB1B,CDK4,CHEK1,FGFR1,FGFR3,FLT4,IKBKG,ILK,JAK2,KALRN,MAP3K11,MAPK9,NTRK3,PAK6,PDK1,PDPK1,PIM1,PLK1,PLK3,PRKCA,PRKCB,PRKCZ,RPS6KA2,RPS6KA3,STK11,STK17B,STK24,STK25,SYK,TEK,TGFBR2,TYRO3
GO:0008219	cell death	2.1837e-10	9.66081	39	ABL2,ALPK2,BMX,BRAF,BTK,BUB1,BUB1B,CDK4,CHEK1,FGFR1,FGFR3,FLT4,IKBKG,ILK,JAK2,KALRN,MAP3K11,MAPK9,NTRK3,PAK6,PDK1,PDPK1,PIM1,PLK1,PLK3,PRKCA,PRKCB,PRKCZ,PRKD2,RPS6KA2,RPS6KA3,STK11,STK17B,STK24,STK25,SYK,TEK,TGFBR2,TYRO3
GO:0012501	programmed cell death	1.84864e-10	9.73315	38	ABL2,ALPK2,BMX,BRAF,BTK,BUB1,BUB1B,CDK4,CHEK1,FGFR1,FGFR3,FLT4,IKBKG,ILK,JAK2,KALRN,MAP3K11,MAPK9,NTRK3,PAK6,PDK1,PDPK1,PIM1,PLK1,PLK3,PRKCA,PRKCB,PRKCZ,RPS6KA2,RPS6KA3,STK11,STK17B,STK24,STK25,SYK,TEK,TGFBR2,TYRO3
GO:0042981	regulation of apoptotic process	0.000165366	3.78155	25	ABL2,ALPK2,BRAF,BTK,CDK4,FGFR1,FLT4,ILK,JAK2,KALRN,MAP3K11,MAPK9,NTRK3,PDPK1,PIM1,PLK1,PLK3,PRKCA,PRKCZ,RPS6KA2,RPS6KA3,STK17B,SYK,TEK,TYRO3
GO:0010941	regulation of cell death	0.000233145	3.63237	26	ABL2,ALPK2,BRAF,BTK,CDK4,FGFR1,FLT4,IKBKG,ILK,JAK2,KALRN,MAP3K11,MAPK9,NTRK3,PDPK1,PIM1,PLK1,PLK3,PRKCA,PRKCZ,RPS6KA2,RPS6KA3,STK17B,SYK,TEK,TYRO3
GO:0043067	regulation of programmed cell death	0.000231429	3.63558	25	ABL2,ALPK2,BRAF,BTK,CDK4,FGFR1,FLT4,ILK,JAK2,KALRN,MAP3K11,MAPK9,NTRK3,PDPK1,PIM1,PLK1,PLK3,PRKCA,PRKCZ,RPS6KA2,RPS6KA3,STK17B,SYK,TEK,TYRO3
	Lipase activity regulation
GO:0060193	positive regulation of lipase activity	0.000138693	3.85795	7	ABL2,FGFR1,FGFR3,FLT1,NTRK3,PDPK1,PRKCZ
GO:0010518	positive regulation of phospholipase activity	3.14203e-05	4.50279	7	ABL2,FGFR1,FGFR3,FLT1,NTRK3,PDPK1,PRKCZ
GO:0060191	regulation of lipase activity	0.00104166	2.98227	7	ABL2,FGFR1,FGFR3,FLT1,NTRK3,PDPK1,PRKCZ
GO:0010517	regulation of phospholipase activity	0.00010369	3.98426	7	ABL2,FGFR1,FGFR3,FLT1,NTRK3,PDPK1,PRKCZ
	Stress response
GO:0032103	positive regulation of response to external stimulus	0.00441373	2.35519	14	BRAF,BTK,FGFR1,IKBKG,JAK2,NTRK3,PDPK1,PRKCA,PRKD2,RPS6KA3,RPS6KA5,SYK,TTBK1,TYRO3
GO:0032101	regulation of response to external stimulus	0.0124156	1.90603	18	BRAF,BTK,EPHB2,FGFR1,IKBKG,JAK2,NTRK3,PDPK1,PRKCA,PRKD2,RPS6KA3,RPS6KA5,STK24,SYK,TEK,TGFBR2,TTBK1,TYRO3
GO:0080134	regulation of response to stress	0.000485783	3.31356	24	ATR,BRAF,BTK,CDK6,CHEK1,EIF2AK1,EPHB2,FLT4,IKBKG,JAK2,MAP3K11,NTRK3,PDPK1,PRKCA,RPS6KA3,RPS6KA5,STK24,STK25,SYK,TEK,TGFBR2,TNIK,TTBK1,TYRO3
GO:0006950	response to stress	0.000108545	3.96439	43	ATR,BRAF,BTK,CAMK4,CDC7,CDK2,CDK4,CDK6,CHEK1,EIF2AK1,EPHB2,FLT4,IKBKG,ILK,JAK2,MAP3K11,MAPK9,NTRK3,PAK6,PDK1,PDPK1,PLK1,PLK3,PRKAR1B,PRKAR2A,PRKCA,PRKCB,PRKCZ,PTK7,RPS6KA3,RPS6KA4,RPS6KA5,SCYL1,SGK2,STK11,STK24,STK25,SYK,TEK,TGFBR2,TNIK,TTBK1,TYRO3
	Cell proliferation and cellular component organization
GO:0008283	cell population proliferation	1.81051e-07	6.7422	33	BRAF,BTK,BUB1,CDC7,CDK10,CDK2,CDK4,CDK6,CHEK1,EIF2AK1,FGFR1,FGFR3,FLT1,FLT4,FRK,ILK,JAK2,NTRK3,PDK1,PDPK1,PIM1,PRKCA,PRKCZ,PRKD2,PRKX,RPS6KA2,SGK2,STK11,SYK,TEK,TGFBR2,TTK,ZAP70
GO:0008284	positive regulation of cell population proliferation	8.80272e-06	5.05538	21	CDC7,CDK2,CDK4,CDK6,FGFR1,FGFR3,FLT1,FLT4,ILK,JAK2,NTRK3,PDPK1,PIM1,PRKCA,PRKCZ,PRKD2,SYK,TEK,TGFBR2,TTK,ZAP70
GO:0051130	positive regulation of cellular component organization	0.000139727	3.85472	22	ABL2,ATR,BRAF,CDKL3,EPHB2,EPHB3,FGFR1,ILK,KALRN,MAPK9,NTRK3,PRKCB,PRKD2,PTK7,RPS6KA4,RPS6KA5,STK11,STK25,SYK,TEK,TESK1,TTBK1
GO:0042127	regulation of cell population proliferation	4.68414e-07	6.32937	30	BRAF,BTK,CDC7,CDK10,CDK2,CDK4,CDK6,CHEK1,EIF2AK1,FGFR1,FGFR3,FLT1,FLT4,FRK,ILK,JAK2,NTRK3,PDPK1,PIM1,PRKCA,PRKCZ,PRKD2,RPS6KA2,SGK2,STK11,SYK,TEK,TGFBR2,TTK,ZAP70
GO:0051128	regulation of cellular component organization	7.40848e-07	6.13027	36	ABL2,ATR,BRAF,BUB1,CAMKV,CDK10,BUB1B,CDKL3,CHEK1,EPHB2,EPHB3,FGFR1,ILK,KALRN,MAPK9,NTRK3,PKMYT1,PLK1,PRKCB,PRKCZ,PRKD2,PTK7,RPS6KA2,RPS6KA3,RPS6KA4,RPS6KA5,SGK2,STK11,STK24,STK25,SYK,TEK,TESK1,TNIK,TTBK1,TTK
GO:0033043	regulation of organelle organization	0.00743958	2.12845	20	ABL2,ATR,BRAF,BUB1,CDK10,BUB1B,CHEK1,ILK,MAPK9,NTRK3,PKMYT1,PLK1,PRKCB,PRKD2,RPS6KA2,RPS6KA4,RPS6KA5,TEK,TESK1,TTK
	Transcription factor binding
GO:0051091	positive regulation of DNA-binding transcription factor activity	0.0113436	1.94525	9	BTK,IKBKG,JAK2,PRKCB,PRKCZ,PRKD2,RIPK4,RPS6KA4,RPS6KA5
GO:0051092	positive regulation of NF-kappaB transcription factor activity	0.00147697	2.83063	8	BTK,IKBKG,PRKCB,PRKCZ,PRKD2,RIPK4,RPS6KA4,RPS6KA5
GO:0051090	regulation of DNA-binding transcription factor activity	0.00267878	2.57206	12	BTK,IKBKG,JAK2,MAPK9,PIM1,PRKCB,PRKCZ,PRKD2,RIPK4,RPS6KA4,RPS6KA5,SYK
	Growth and development
GO:0030036	actin cytoskeleton organization	0.0441631	1.35494	13	ABL2,BRAF,CDC42BPB,CDC42BPG,CDK10,ILK,JAK2,NTRK3,PDPK1,PTK7,TEK,TESK1,TNIK
GO:0031532	actin cytoskeleton reorganization	0.00145797	2.83625	7	ABL2,CDC42BPB,CDC42BPG,NTRK3,PTK7,TEK,TNIK
GO:0009653	anatomical structure morphogenesis	0.000674696	3.17089	33	ACVR2B,ALPK2,BRAF,CDKL3,CSNK1A1,DCLK1,EPHB2,EPHB3,FGFR1,FGFR3,FLT1,FLT4,ILK,KALRN,NTRK3,PDPK1,PIM1,PRKCA,PRKCB,PRKCZ,PRKD2,PRKX,PTK7,RIPK4,RPS6KA5,STK11,STK25,SYK,TEK,TGFBR2,TNIK,TYRO3,WEE1
GO:0001525	angiogenesis	0.012036	1.91952	13	EPHB2,EPHB3,FGFR1,FLT1,FLT4,PDPK1,PRKCA,PRKCB,PRKD2,PRKX,SYK,TEK,TGFBR2
GO:0048513	animal organ development	0.0341046	1.46719	35	ACVR2B,ALPK2,BRAF,BTK,CAMK4,CDK4,CDK6,DCLK1,EIF2AK1,EPHB2,EPHB3,FGFR1,FGFR3,FLT4,ILK,JAK2,KALRN,NTRK3,PDPK1,PIM1,PRKCA,PRKCB,PRKCZ,PRKX,PTK7,RPS6KA2,SCYL1,SRPK3,STK11,SYK,TEK,TGFBR2,TTBK1,TYRO3,ZAP70
GO:0050851	antigen receptor-mediated signaling pathway	0.0472795	1.32533	9	BRAF,BTK,IKBKG,PDPK1,PRKCB,PRKD2,STK11,SYK,ZAP70
GO:0061564	axon development	0.003098	2.50892	13	BRAF,CDKL3,DCLK1,EPHB2,EPHB3,ILK,JAK2,NTRK3,PRKCA,RPS6KA5,STK11,STK24,STK25
GO:0007409	axonogenesis	0.0454664	1.34231	11	BRAF,CDKL3,DCLK1,EPHB2,EPHB3,ILK,NTRK3,PRKCA,RPS6KA5,STK11,STK25
GO:0001568	blood vessel development	0.00948136	2.02313	15	ACVR2B,EPHB2,EPHB3,FGFR1,FLT1,FLT4,PDPK1,PRKCA,PRKCB,PRKD2,PRKX,PTK7,SYK,TEK,TGFBR2
GO:0072358	cardiovascular system development	0.00387102	2.41217	16	ACVR2B,EPHB2,EPHB3,FGFR1,FLT1,FLT4,PDPK1,PRKCA,PRKCB,PRKD2,PRKX,PTK7,STK11,SYK,TEK,TGFBR2
GO:0048468	cell development	7.23745e-06	5.14041	32	ABL2,ALPK2,BRAF,BTK,CDK6,CDKL3,DCLK1,EPHB2,EPHB3,FGFR1,ILK,JAK2,KALRN,NTRK3,PDPK1,PRKCA,PRKCZ,PTK7,RPS6KA2,RPS6KA5,SCYL1,STK11,STK24,STK25,TEK,TGFBR2,TNIK,TSSK1B,TSSK6,TTBK1,TYRO3,WEE1
GO:0000902	cell morphogenesis	0.00549905	2.25971	18	BRAF,CDKL3,CSNK1A1,DCLK1,EPHB2,EPHB3,ILK,KALRN,NTRK3,PRKCA,PRKCZ,RPS6KA5,STK11,STK25,TEK,TNIK,TYRO3,WEE1
GO:0000904	cell morphogenesis involved in differentiation	0.00749575	2.12519	15	BRAF,CDKL3,DCLK1,EPHB2,EPHB3,ILK,KALRN,NTRK3,PRKCA,RPS6KA5,STK11,STK25,TEK,TNIK,TYRO3
GO:0048667	cell morphogenesis involved in neuron differentiation	0.0143819	1.84218	13	BRAF,CDKL3,DCLK1,EPHB2,EPHB3,ILK,KALRN,NTRK3,PRKCA,RPS6KA5,STK11,STK25,TNIK
GO:0032990	cell part morphogenesis	0.00285352	2.54462	15	BRAF,CDKL3,DCLK1,EPHB2,EPHB3,ILK,KALRN,NTRK3,PRKCA,PRKCZ,RPS6KA5,STK11,STK25,TNIK,WEE1
GO:0048858	cell projection morphogenesis	0.00199893	2.6992	15	BRAF,CDKL3,DCLK1,EPHB2,EPHB3,ILK,KALRN,NTRK3,PRKCA,PRKCZ,RPS6KA5,STK11,STK25,TNIK,WEE1
GO:0030030	cell projection organization	0.00791002	2.10182	22	ABL2,BRAF,CDK10,CDKL3,DCLK1,EPHB2,EPHB3,FGFR1,ILK,JAK2,KALRN,NTRK3,PLK1,PRKCA,PRKCZ,PTK7,RPS6KA5,STK11,STK24,STK25,TNIK,WEE1
GO:0031589	cell-substrate adhesion	0.0167109	1.777	10	BRAF,CDK6,EPHB3,ILK,JAK2,PDPK1,PRKCZ,PRKX,TEK,TYRO3
GO:0032989	cellular component morphogenesis	0.0212382	1.67288	18	BRAF,CDKL3,CSNK1A1,DCLK1,EPHB2,EPHB3,ILK,KALRN,NTRK3,PRKCA,PRKCZ,RPS6KA5,STK11,STK25,TEK,TNIK,TYRO3,WEE1
GO:0072359	circulatory system development	0.000323944	3.48953	21	ACVR2B,ALPK2,EPHB2,EPHB3,FGFR1,FLT1,FLT4,ILK,NTRK3,PDPK1,PIM1,PRKCA,PRKCB,PRKD2,PRKX,PTK7,RPS6KA2,STK11,SYK,TEK,TGFBR2
GO:0007010	cytoskeleton organization	0.000168038	3.77459	23	ABL2,BRAF,CDC42BPB,CDC42BPG,CDK10,CDK2,CHEK1,CSNK1A1,ILK,JAK2,NTRK3,PAK6,PDPK1,PLK1,PLK3,PRKCZ,PTK7,SIK3,TEK,TESK1,TNIK,TTK,WEE1
GO:0048813	dendrite morphogenesis	0.00133543	2.87438	8	CDKL3,DCLK1,EPHB2,EPHB3,ILK,KALRN,STK11,TNIK
GO:0048589	developmental growth	0.0120404	1.91936	14	ACVR2B,CDK4,CDKL3,CHEK1,DCLK1,FGFR1,FGFR3,ILK,NTRK3,PIM1,PRKCZ,PTK7,STK11,TGFBR2
GO:0060560	developmental growth involved in morphogenesis	0.0447882	1.34884	8	CDKL3,DCLK1,ILK,NTRK3,PRKCZ,PTK7,STK11,TGFBR2
GO:0001935	endothelial cell proliferation	0.00956344	2.01939	8	FGFR1,FLT1,FLT4,PDPK1,PRKCA,PRKD2,PRKX,TEK
GO:0007163	establishment or maintenance of cell polarity	0.000268735	3.57068	10	ALPK2,CDC42BPB,ILK,PLK1,PRKCZ,PTK7,STK11,STK25,TEK,WEE1
GO:0048699	generation of neurons	0.00197573	2.70427	23	ABL2,BRAF,CDK6,CDKL3,DCLK1,EPHB2,EPHB3,FGFR1,ILK,JAK2,KALRN,NTRK3,PRKCA,PRKCZ,PTK7,RPS6KA5,SCYL1,STK11,STK24,STK25,TNIK,TTBK1,WEE1
GO:0035408	histone H3-T6 phosphorylation	0.0495663	1.30481	2	PRKCA,PRKCB
GO:0016572	histone phosphorylation	1.11791e-06	5.95159	7	CDK2,CHEK1,JAK2,PRKCA,PRKCB,RPS6KA4,RPS6KA5
GO:0035405	histone-threonine phosphorylation	0.00802666	2.09547	3	CHEK1,PRKCA,PRKCB
GO:0002764	immune response-regulating signaling pathway	0.0402325	1.39542	13	BRAF,BTK,IKBKG,MAPK9,PDPK1,PRKCB,PRKD2,RPS6KA3,RPS6KA5,STK11,SYK,TYRO3,ZAP70
GO:0007077	mitotic nuclear envelope disassembly	0.0495832	1.30467	3	PLK1,PRKCA,PRKCB
GO:0045839	negative regulation of mitotic nuclear division	0.0129819	1.88666	5	BUB1,BUB1B,CHEK1,PLK1,TTK
GO:0051784	negative regulation of nuclear division	0.00122018	2.91358	6	BUB1,BUB1B,CHEK1,PLK1,RPS6KA2,TTK
GO:0022008	neurogenesis	0.0060093	2.22118	23	ABL2,BRAF,CDK6,CDKL3,DCLK1,EPHB2,EPHB3,FGFR1,ILK,JAK2,KALRN,NTRK3,PRKCA,PRKCZ,PTK7,RPS6KA5,SCYL1,STK11,STK24,STK25,TNIK,TTBK1,WEE1
GO:0048666	neuron development	0.000161939	3.79065	21	ABL2,BRAF,CDKL3,DCLK1,EPHB2,EPHB3,FGFR1,ILK,JAK2,KALRN,NTRK3,PRKCA,PRKCZ,PTK7,RPS6KA5,SCYL1,STK11,STK24,STK25,TNIK,WEE1
GO:0030182	neuron differentiation	0.00487995	2.31158	21	ABL2,BRAF,CDKL3,DCLK1,EPHB2,EPHB3,FGFR1,ILK,JAK2,KALRN,NTRK3,PRKCA,PRKCZ,PTK7,RPS6KA5,SCYL1,STK11,STK24,STK25,TNIK,WEE1
GO:0031175	neuron projection development	0.000112211	3.94996	20	ABL2,BRAF,CDKL3,DCLK1,EPHB2,EPHB3,FGFR1,ILK,JAK2,KALRN,NTRK3,PRKCA,PRKCZ,PTK7,RPS6KA5,STK11,STK24,STK25,TNIK,WEE1
GO:0048812	neuron projection morphogenesis	0.00143516	2.8431	15	BRAF,CDKL3,DCLK1,EPHB2,EPHB3,ILK,KALRN,NTRK3,PRKCA,PRKCZ,RPS6KA5,STK11,STK25,TNIK,WEE1
GO:0018209	peptidyl-serine modification	6.27679e-29	28.2023	31	ATR,BRAF,CAMK4,CDC7,CDK2,CSNK1A1,CSNK1G2,CSNK1G3,DCLK1,ILK,LMTK2,MAPK9,NTRK3,PDPK1,PLK1,PRKCA,PRKCB,PRKCZ,PRKD2,PRKX,RPS6KA2,RPS6KA3,RPS6KA4,RPS6KA5,SGK2,SYK,TGFBR2,TSSK1B,TSSK6,TTBK1,TTK
GO:0018105	peptidyl-serine phosphorylation	6.25347e-30	29.2039	31	ATR,BRAF,CAMK4,CDC7,CDK2,CSNK1A1,CSNK1G2,CSNK1G3,DCLK1,ILK,LMTK2,MAPK9,NTRK3,PDPK1,PLK1,PRKCA,PRKCB,PRKCZ,PRKD2,PRKX,RPS6KA2,RPS6KA3,RPS6KA4,RPS6KA5,SGK2,SYK,TGFBR2,TSSK1B,TSSK6,TTBK1,TTK
GO:0018210	peptidyl-threonine modification	5.47245e-11	10.2618	13	CDC42BPB,CDC42BPG,CDK10,CHEK1,LMTK2,PDPK1,PLK1,PRKCA,PRKCB,PRKD2,TGFBR2,TTBK1,TTK
GO:0018107	peptidyl-threonine phosphorylation	2.26269e-11	10.6454	13	CDC42BPB,CDC42BPG,CDK10,CHEK1,LMTK2,PDPK1,PLK1,PRKCA,PRKCB,PRKD2,TGFBR2,TTBK1,TTK
GO:0018212	peptidyl-tyrosine modification	5.36683e-20	19.2703	26	ABL2,BMX,BRAF,BTK,CLK2,EPHB2,EPHB3,FGFR1,FGFR3,FLT1,FLT4,FRK,JAK2,LMTK2,MAP3K11,NTRK3,PRKCZ,SCYL1,SYK,TEK,TESK1,TTBK1,TTK,TYRO3,WEE1,ZAP70
GO:0018108	peptidyl-tyrosine phosphorylation	4.37168e-20	19.3594	26	ABL2,BMX,BRAF,BTK,CLK2,EPHB2,EPHB3,FGFR1,FGFR3,FLT1,FLT4,FRK,JAK2,LMTK2,MAP3K11,NTRK3,PRKCZ,SCYL1,SYK,TEK,TESK1,TTBK1,TTK,TYRO3,WEE1,ZAP70
GO:0120039	plasma membrane bounded cell projection morphogenesis	0.00185875	2.73078	15	BRAF,CDKL3,DCLK1,EPHB2,EPHB3,ILK,KALRN,NTRK3,PRKCA,PRKCZ,RPS6KA5,STK11,STK25,TNIK,WEE1
GO:0120036	plasma membrane bounded cell projection organization	0.00524565	2.2802	22	ABL2,BRAF,CDK10,CDKL3,DCLK1,EPHB2,EPHB3,FGFR1,ILK,JAK2,KALRN,NTRK3,PLK1,PRKCA,PRKCZ,PTK7,RPS6KA5,STK11,STK24,STK25,TNIK,WEE1
GO:0045785	positive regulation of cell adhesion	0.00172843	2.76235	12	BRAF,CDK6,ILK,JAK2,PDPK1,PRKCA,PRKCZ,PRKD2,SYK,TEK,TGFBR2,ZAP70
GO:0010647	positive regulation of cell communication	3.46316e-06	5.46053	30	ACVR2B,ATR,BRAF,CDK10,CSNK1G2,CSNK1G3,EPHB2,FGFR1,FGFR3,FLT1,FLT4,IKBKG,ILK,JAK2,MAP3K11,MAPK9,NTRK3,PRKCA,PRKCB,PRKCZ,PRKD2,PTK7,SIK3,STK11,STK25,SYK,TEK,TNIK,TTK,ZAP70
GO:0010720	positive regulation of cell development	0.0437239	1.35928	12	ABL2,BRAF,CDKL3,EPHB2,FGFR1,ILK,KALRN,NTRK3,PTK7,STK11,STK25,TTBK1
GO:0045597	positive regulation of cell differentiation	3.90324e-06	5.40857	22	ABL2,ACVR2B,BRAF,BTK,CDKL3,EPHB2,FGFR1,ILK,JAK2,KALRN,MAPK9,NTRK3,PRKCA,PRKCZ,PTK7,RPS6KA3,STK11,STK25,SYK,TGFBR2,TTBK1,ZAP70
GO:0010770	positive regulation of cell morphogenesis involved in differentiation	0.0247439	1.60653	7	BRAF,CDKL3,ILK,KALRN,NTRK3,STK11,STK25
GO:0031346	positive regulation of cell projection organization	0.0421507	1.3752	10	ABL2,BRAF,CDKL3,FGFR1,ILK,KALRN,NTRK3,PTK7,STK11,STK25
GO:0051094	positive regulation of developmental process	2.96623e-08	7.5278	29	ABL2,ACVR2B,BRAF,BTK,CDKL3,EPHB2,EPHB3,FGFR1,FLT1,ILK,JAK2,KALRN,MAPK9,NTRK3,PDPK1,PIM1,PRKCA,PRKCB,PRKCZ,PRKD2,PTK7,RPS6KA3,STK11,STK25,SYK,TEK,TGFBR2,TTBK1,ZAP70
GO:0001938	positive regulation of endothelial cell proliferation	0.0374698	1.42632	6	FGFR1,FLT4,PDPK1,PRKCA,PRKD2,TEK
GO:0010634	positive regulation of epithelial cell migration	0.0444088	1.35253	7	FGFR1,FLT4,PDPK1,PRKCA,PRKD2,TEK,TGFBR2
GO:0033674	positive regulation of kinase activity	5.74736e-17	16.2405	28	ACVR2B,BRAF,EPHB2,EPHB3,FGFR1,FGFR3,FLT1,FLT4,IKBKG,ILK,JAK2,LMTK2,MAP3K11,NTRK3,PAK6,PDPK1,PRKAR1B,PRKAR2A,PRKCZ,STK11,STK24,STK25,SYK,TEK,TGFBR2,TNIK,TTBK1,TYRO3
GO:0051240	positive regulation of multicellular organismal process	3.95162e-05	4.40322	28	ABL2,ACVR2B,BRAF,BTK,CDKL3,EPHB2,EPHB3,FGFR1,FLT1,FLT4,ILK,JAK2,KALRN,NTRK3,PDPK1,PIM1,PRKCA,PRKCB,PRKCZ,PRKD2,PTK7,STK11,STK25,SYK,TEK,TGFBR2,TTBK1,ZAP70
GO:0051962	positive regulation of nervous system development	0.00590958	2.22844	13	ABL2,BRAF,CDKL3,EPHB2,EPHB3,FGFR1,ILK,KALRN,NTRK3,PTK7,STK11,STK25,TTBK1
GO:0050769	positive regulation of neurogenesis	0.00923949	2.03435	12	ABL2,BRAF,CDKL3,EPHB2,FGFR1,ILK,KALRN,NTRK3,PTK7,STK11,STK25,TTBK1
GO:0045666	positive regulation of neuron differentiation	0.0361466	1.44193	10	ABL2,BRAF,CDKL3,FGFR1,ILK,KALRN,NTRK3,PTK7,STK11,STK25
GO:0010976	positive regulation of neuron projection development	0.00303501	2.51784	10	ABL2,BRAF,CDKL3,FGFR1,ILK,KALRN,NTRK3,PTK7,STK11,STK25
GO:0046777	protein autophosphorylation	7.02825e-37	36.1532	33	ATR,BMX,BTK,CAMK4,CDK12,CLK2,CSNK1G2,EIF2AK1,EPHB3,FGFR1,FGFR3,FLT1,FLT4,FRK,JAK2,LMTK2,MAP3K11,PDPK1,PIM1,PRKD2,PRKX,SIK2,STK11,STK17B,STK24,STK25,SYK,TEK,TESK1,TNIK,TTK,TYRO3,ZAP70
GO:0022603	regulation of anatomical structure morphogenesis	0.000323944	3.48953	21	BRAF,CDKL3,EPHB2,EPHB3,FGFR1,FLT1,FLT4,ILK,KALRN,NTRK3,PDPK1,PIM1,PRKCA,PRKCB,PRKD2,PTK7,STK11,STK25,TEK,TGFBR2,TNIK
GO:0050770	regulation of axonogenesis	0.00789053	2.10289	8	BRAF,CDKL3,EPHB2,EPHB3,ILK,NTRK3,STK11,STK25
GO:0030155	regulation of cell adhesion	0.0033937	2.46933	15	ABL2,BRAF,CDK6,EPHB3,ILK,JAK2,PDPK1,PRKCA,PRKCZ,PRKD2,PRKX,SYK,TEK,TGFBR2,ZAP70
GO:0045595	regulation of cell differentiation	5.15416e-06	5.28784	30	ABL2,ACVR2B,BRAF,BTK,CAMK4,CDK12,CDK6,CDKL3,EPHB2,EPHB3,FGFR1,ILK,JAK2,KALRN,MAPK9,NTRK3,PRKCA,PRKCB,PRKCZ,PRKX,PTK7,RPS6KA3,STK11,STK24,STK25,SYK,TGFBR2,TNIK,TTBK1,ZAP70
GO:0010769	regulation of cell morphogenesis involved in differentiation	0.00518389	2.28534	10	BRAF,CDKL3,EPHB2,EPHB3,ILK,KALRN,NTRK3,STK11,STK25,TNIK
GO:0031344	regulation of cell projection organization	0.00252286	2.59811	15	ABL2,BRAF,CDK10,CDKL3,EPHB2,EPHB3,FGFR1,ILK,KALRN,NTRK3,PTK7,STK11,STK24,STK25,TNIK
GO:0032268	regulation of cellular protein metabolic process	1.06201e-10	9.97387	43	ACVR2B,BRAF,CDK10,CDK12,CDK4,CHEK1,CSNK1A1,EIF2AK1,EPHB2,FGFR1,FGFR3,FLT1,FLT4,IKBKG,ILK,JAK2,LMTK2,MAP3K11,MAPK9,NTRK3,PAK6,PDPK1,PKMYT1,PLK1,PLK3,PRKAR1B,PRKAR2A,PRKCA,PRKCZ,PRKD2,RPS6KA3,RPS6KA4,RPS6KA5,STK11,STK24,STK25,SYK,TEK,TESK1,TGFBR2,TNIK,TTBK1,TTK
GO:0050793	regulation of developmental process	1.11103e-07	6.95427	39	ABL2,ACVR2B,ALPK2,BRAF,BTK,CAMK4,CDK12,CDK4,CDK6,CDKL3,EPHB2,EPHB3,FGFR1,FGFR3,FLT1,FLT4,ILK,JAK2,KALRN,MAPK9,NTRK3,PDPK1,PIM1,PRKCA,PRKCB,PRKCZ,PRKD2,PRKX,PTK7,RPS6KA3,STK11,STK24,STK25,SYK,TEK,TGFBR2,TNIK,TTBK1,ZAP70
GO:2000026	regulation of multicellular organismal development	6.84096e-06	5.16488	32	ABL2,ACVR2B,ALPK2,BRAF,BTK,CAMK4,CDK6,CDKL3,EPHB2,EPHB3,FGFR1,FLT1,ILK,KALRN,NTRK3,PDPK1,PIM1,PRKCA,PRKCB,PRKCZ,PRKD2,PRKX,PTK7,STK11,STK24,STK25,SYK,TEK,TGFBR2,TNIK,TTBK1,ZAP70
GO:0051239	regulation of multicellular organismal process	0.000391114	3.4077	37	ABL2,ACVR2B,ALPK2,BRAF,BTK,CAMK4,CDK4,CDK6,CDKL3,EPHB2,EPHB3,FGFR1,FLT1,FLT4,ILK,JAK2,KALRN,NTRK3,PDPK1,PIM1,PRKCA,PRKCB,PRKCZ,PRKD2,PRKX,PTK7,RPS6KA4,RPS6KA5,STK11,STK24,STK25,SYK,TEK,TGFBR2,TNIK,TTBK1,ZAP70
GO:0050767	regulation of neurogenesis	0.0271843	1.56568	15	ABL2,BRAF,CDKL3,EPHB2,EPHB3,FGFR1,ILK,KALRN,NTRK3,PTK7,STK11,STK24,STK25,TNIK,TTBK1
GO:0045664	regulation of neuron differentiation	0.0095425	2.02034	14	ABL2,BRAF,CDKL3,EPHB2,EPHB3,FGFR1,ILK,KALRN,NTRK3,PTK7,STK11,STK24,STK25,TNIK
GO:0010975	regulation of neuron projection development	0.000360965	3.44254	14	ABL2,BRAF,CDKL3,EPHB2,EPHB3,FGFR1,ILK,KALRN,NTRK3,PTK7,STK11,STK24,STK25,TNIK
GO:0031098	stress-activated protein kinase signaling cascade	0.0461203	1.33611	9	FLT4,IKBKG,MAP3K11,MAPK9,PAK6,STK24,STK25,SYK,TNIK
GO:0035239	tube morphogenesis	0.0203193	1.69209	16	ACVR2B,EPHB2,EPHB3,FGFR1,FLT1,FLT4,ILK,PDPK1,PRKCA,PRKCB,PRKD2,PRKX,PTK7,SYK,TEK,TGFBR2
GO:0001944	vasculature development	0.00335846	2.47386	16	ACVR2B,EPHB2,EPHB3,FGFR1,FLT1,FLT4,PDPK1,PRKCA,PRKCB,PRKD2,PRKX,PTK7,STK11,SYK,TEK,TGFBR2
